# Supplementary material for: Using historical woodland creation to construct a long‐term, large‐scale natural experiment: the WrEN project
Source: Ecol Evol. 2016 Mar 30;6(9):3012–25. doi: 10.1002/ece3.2066 (PMC4863024; doi:10.1002/ece3.2066)
Supplement: Supplementary file 1 — Table S1. PCA Summaries. [file ECE3-6-3012-s001.xlsx]

## Sheet: Scotland
LOCAL.SCO	PC1	PC2	PC3	PC4	PC5	PC6	PC7	PC8	PC9	PC10	PC11	PC12
Area	0.0331313	0.273245	0.391663	0.0737209	-0.489784	-0.418677	0.302232	-0.209384	-0.428008	-0.175047	-0.0347478	-0.000273381
Shape	0.0409636	-0.0402224	0.614707	-0.091174	-0.36814	0.0475353	-0.328316	0.419552	0.362332	0.23728	0.0323409	-0.0171039
Edge.arable.IG	0.151615	-0.586528	0.0873527	-0.151676	0.104688	-0.295364	-0.0481755	-0.0419385	-0.153443	0.00797157	-0.0326619	-0.689498
Edge.seminat	-0.140195	0.602124	-0.0638528	0.217489	0.00916424	0.202934	-0.0267325	0.0793478	0.104105	-0.0273922	-0.0808167	-0.707118
Edge.urban	-0.091165	-0.153627	-0.234091	-0.411854	-0.515676	0.475237	0.426223	0.000541397	-0.0469022	0.174247	0.140112	-0.134294
Tree.sp	0.0570608	-0.135502	0.531255	0.145135	0.297739	0.361125	0.460837	-0.355074	0.300974	-0.151379	-0.059649	-0.0228051
Tree.dens	0.473208	0.0992877	0.0360902	0.164529	0.0157721	0.197285	-0.154891	-0.331962	-0.269752	0.691182	-0.117792	0.0104729
Tree.dbh.mean	-0.526238	-0.161125	0.102951	0.0342505	0.0224241	0.148746	-0.0382498	0.095096	-0.279771	0.127063	-0.74424	0.0624143
Tree.dbh.sd	-0.468864	-0.119312	0.212574	0.248631	0.11925	0.208071	-0.172251	-0.0216533	-0.417532	0.100071	0.62163	-0.022414
Under.cover	0.0707277	-0.222786	-0.164306	0.666889	-0.0961172	-0.138138	0.441429	0.442619	0.0767082	0.21957	0.0189491	0.00893539
Canopy.cover	0.269631	-0.238371	-0.0957378	0.377516	-0.369217	0.389734	-0.361179	-0.0851598	-0.104628	-0.519425	-0.110083	-0.00321536
AGE	-0.380298	-0.136674	-0.163541	0.218946	-0.313751	-0.249902	-0.152832	-0.568443	0.464924	0.19251	0.0170411	-0.0336232
Standard deviation	1.6954	1.5047	1.2614	1.1014	1.0159	0.96788	0.8464	0.7345	0.60013	0.57497	0.34569	0.14976
Proportion of Variance	0.2395	0.1887	0.1326	0.1011	0.086	0.07807	0.0597	0.04496	0.03001	0.02755	0.00996	0.00187
Cumulative Proportion	0.2395	0.4282	0.5608	0.6619	0.7479	0.82596	0.8857	0.93061	0.96062	0.98817	0.99813	1
LANDSCAPE.SCO	PC1	PC2	PC3	PC4	PC5	PC6	PC7	PC8	PC9	PC10
Any.w.3000	-0.404441	0.063258	-0.542043	-0.0093343	0.0464504	-0.285018	0.0935003	0.651787	0.144241	0.0275979
BL.3000	-0.483961	-0.289423	-0.0491219	-0.282227	-0.133005	-0.0841246	0.1907	-0.330787	-0.296958	0.584134
ASNW.3000	-0.489587	0.0300963	0.24056	-0.102352	-0.017709	0.536446	-0.554192	0.246081	-0.155435	-0.105456
Near.any.w	-0.0868177	-0.508825	0.114828	0.408943	0.107581	0.133841	0.424577	0.199066	-0.445018	-0.325145
Near.BL	0.0728731	-0.496049	-0.0583158	0.462498	0.152355	0.144207	-0.274039	0.0195132	0.47557	0.430891
Near.ASNW	0.396903	-0.196308	-0.481845	-0.109246	0.136603	-0.0781302	-0.479621	0.00819106	-0.550825	0.0393154
Urban.3000	-0.174574	-0.394665	0.307978	-0.28	0.293539	-0.579503	-0.26702	-0.0756918	0.163167	-0.338927
Arable.IG.3000	0.0203043	-0.395339	-0.329184	-0.236538	-0.634553	0.1958	0.00523606	-0.140058	0.27147	-0.380326
Seminat.3000	-0.37049	0.181996	-0.426153	0.280934	0.357175	0.0943046	-0.0346501	-0.577477	0.0601106	-0.307121
Water.3000	0.154864	-0.150487	-0.111031	-0.550852	0.556773	0.44277	0.299725	0.0793548	0.187888	0.0114066
Standard deviation	1.5288	1.4499	1.2151	1.1974	0.93599	0.7911	0.65756	0.51763	0.48346	0.46305
Proportion of Variance	0.2337	0.2102	0.1477	0.1434	0.08761	0.06258	0.04324	0.02679	0.02337	0.02144
Cumulative Proportion	0.2337	0.4439	0.5916	0.735	0.82257	0.88515	0.92839	0.95519	0.97856	1

## Sheet: England
LOCAL.ENG	PC1	PC2	PC3	PC4	PC5	PC6	PC7	PC8	PC9	PC10	PC11	PC12
Area	0.322111	0.198868	0.192945	-0.0415879	0.384787	-0.486276	0.583907	-0.0696688	0.0590909	0.224425	0.148413	0.107362
Shape	0.300758	0.0901047	-0.303914	0.100741	0.368854	0.733229	0.319419	-0.0229572	-0.0311989	-0.140685	0.0322336	0.0295765
Edge.arable.IG	-0.250778	-0.460443	-0.149249	0.346063	0.14839	-0.0492113	0.068207	0.0826244	0.0538134	0.136251	-0.0725894	0.7214
Edge.seminat	0.27401	0.31834	-0.022218	-0.542863	-0.100194	0.0229104	-0.244399	0.227588	0.106036	-0.173409	0.0427879	0.602618
Edge.urban	0.0638364	0.383374	0.398816	0.334475	-0.267482	0.154814	0.0105404	-0.402337	-0.415764	0.0549754	-0.238498	0.296241
Tree.sp	0.116189	0.302695	-0.339779	0.228172	0.512805	-0.240646	-0.555885	-0.0933474	-0.0596553	0.126564	-0.258187	-0.050246
Tree.dens	0.323287	-0.275723	0.398857	0.0741533	0.102841	0.0601622	-0.166742	-0.319645	0.616466	-0.238222	-0.271719	-0.00966244
Tree.dbh.mean	-0.421705	0.142169	-0.0289985	-0.406279	0.107415	0.114865	0.254787	-0.0570247	0.152502	0.234533	-0.681437	-0.0230159
Tree.dbh.sd	-0.413845	0.305214	-0.0027749	-0.0123917	0.0668625	0.171511	-0.111644	-0.412663	0.413154	0.239894	0.531535	0.0894357
Under.cover	-0.00662368	0.414131	0.00280447	0.480665	-0.248703	0.0152776	0.112704	0.549683	0.449817	0.0468962	-0.118401	-0.0437177
Canopy.cover	-0.104543	-0.0600144	0.624821	-0.0504167	0.408847	0.269595	-0.234195	0.430911	-0.15297	0.275629	0.104038	-0.0442911
AGE	-0.430874	0.189443	0.15097	0.0736842	0.306132	-0.148126	0.103867	0.0430852	-0.0725179	-0.784022	0.0270649	0.0353984
Standard deviation	1.8131	1.5922	1.2607	1.168	0.94595	0.78904	0.7637	0.64632	0.53676	0.4921	0.35902	0.21572
Proportion of Variance	0.2739	0.2113	0.1324	0.1137	0.07457	0.05188	0.0486	0.03481	0.02401	0.02018	0.01074	0.00388
Cumulative Proportion	0.2739	0.4852	0.6176	0.7313	0.8059	0.85778	0.9064	0.94119	0.9652	0.98538	0.99612	1
LANDSCAPE.ENG	PC1	PC2	PC3	PC4	PC5	PC6	PC7	PC8	PC9	PC10
Any.w.3000	0.440108	0.112634	-0.0433308	0.125857	-0.0315794	0.402807	-0.380083	-0.197183	0.655169	-0.00773618
BL.3000	0.445989	0.16527	-0.0420969	0.0380838	-0.201812	0.0293068	0.273361	0.807155	0.035202	-0.0388086
ASNW.3000	0.328786	0.255553	0.0261529	-0.147978	-0.418419	-0.733203	-0.169287	-0.245261	0.0244729	0.0440363
Near.any.w	-0.189098	0.474125	-0.508956	0.00101298	0.066708	-0.0304586	0.579254	-0.212513	0.305289	-0.0336829
Near.BL	-0.231541	0.456535	-0.457726	-0.0272538	-0.0987069	0.159081	-0.586504	0.193533	-0.332804	-0.0214099
Near.ASNW	-0.301618	-0.22973	-0.0291922	0.0686046	-0.871239	0.262491	0.116535	-0.0615347	0.0725878	-0.00983479
Urban.3000	0.0821343	-0.488516	-0.522648	0.310471	0.0558702	-0.268778	-0.0975601	0.041093	0.0518919	-0.543867
Arable.IG.3000	-0.339682	0.32196	0.474781	0.0400793	0.000409523	-0.0903278	-0.0788961	0.131555	0.237852	-0.682401
Seminat.3000	0.438506	0.183456	0.0740194	0.0935572	-0.0825703	0.32784	0.208095	-0.379211	-0.542906	-0.404568
Water.3000	0.0673691	-0.180928	-0.149027	-0.9212	0.00312728	0.127611	-0.00194464	0.0163456	0.0753224	-0.263947
Standard deviation	2.0739	1.449	1.0973	1.0161	0.77512	0.69611	0.39454	0.26845	0.2	0.09934
Proportion of Variance	0.4301	0.2099	0.1204	0.1032	0.06008	0.04846	0.01557	0.00721	0.004	0.00099
Cumulative Proportion	0.4301	0.6401	0.7605	0.8637	0.92379	0.97224	0.98781	0.99501	0.999	1

## Sheet: Summary-table
		AGE	Tree.sp.rich	Tree.dens	Tree.dbh.mean	Area	Near.BL	BL.3000	Arable.IG.3000	Seminat.3000
E&S combined	Min	10	1	67	8.11	0.5	6.65	0	0.03	0.02
E&S combined	Max	160	13	4063	90.2	31.89	1573.13	0.17	0.93	0.75
E&S combined	Mean	70.0566	4.4717	815.509	28.6439	3.32264	215.371	0.0530189	0.579906	0.230755
E&S combined	Median	55	4	605.5	24.805	1.765	153.195	0.045	0.6	0.185
E&S combined	SD	47.6103	2.28955	734.796	14.8306	4.93994	234.486	0.0352453	0.245824	0.174932
E&S combined	SE	4.62432	0.222381	71.3697	1.44047	0.47981	22.7753	0.00342332	0.0238766	0.0169909
Scotland	Min	20	1	67	13.09	0.5	6.65	0	0.03	0.04
Scotland	Max	160	13	1811	90.2	4.9	1126.38	0.14	0.84	0.75
Scotland	Mean	86.1194	4.8209	586.03	32.3494	1.52776	185.008	0.0538806	0.443433	0.307463
Scotland	Median	110	4	486	29.31	1.03	136.28	0.05	0.45	0.26
Scotland	SD	46.2193	2.46137	397.848	15.3785	1.10233	188.591	0.0346828	0.198078	0.174975
Scotland	SE	5.64659	0.300704	48.6049	1.87879	0.134672	23.0401	0.00423717	0.0241991	0.0213766
England	Min	10	1	230	8.11	0.69	7.22	0.01	0.59	0.02
England	Max	110	9	4063	54.44	31.89	1573.13	0.17	0.93	0.28
England	Mean	42.4615	3.87179	1209.74	22.2779	6.40615	267.533	0.0515385	0.814359	0.0989744
England	Median	20	3	906	21.43	4.51	194.61	0.04	0.85	0.09
England	SD	36.2853	1.8379	982.153	11.4534	7.06261	292.809	0.0366016	0.0978666	0.0564192
England	SE	5.8103	0.294299	157.27	1.83401	1.13092	46.8869	0.00586094	0.0156712	0.00903431
